# Supplementary material for: DNA methylation patterns in CD4+ T-cells separate psoriasis patients from healthy controls, and skin psoriasis from psoriatic arthritis
Source: Front Immunol. 2023 Aug 15;14:1245876. doi: 10.3389/fimmu.2023.1245876 (PMC10472451; doi:10.3389/fimmu.2023.1245876)
Supplement: Supplementary file 9 [file Table_1.xlsx]

## Sheet: Foglio1
CpG site	chr	pos	strand	Relation_to_Island	UCSC_RefGene_Name	UCSC_RefGene_Group	IFN type
cg00126237	chr1	58857835	+	OpenSea			I
cg01032200	chr1	155290641	-	Island	RUSC1-AS1;RUSC1;RUSC1;RUSC1;RUSC1	Body;1stExon;1stExon;5'UTR;5'UTR	I
cg01049138	chr9	95528499	+	S_Shore	BICD2;BICD2	TSS1500;TSS1500	I
cg01747035	chr10	97300013	-	OpenSea	SORBS1;SORBS1;SORBS1;SORBS1	5'UTR;5'UTR;5'UTR;5'UTR	I
cg02287371	chr5	1246274	+	Island	SLC6A18	3'UTR	I
cg02982000	chr7	100331491	-	OpenSea	ZAN;ZAN;ZAN;ZAN;ZAN	5'UTR;5'UTR;Body;Body;Body	I
cg03343571	chr6	30039175	+	Island	RNF39;RNF39	Body;Body	I
cg03513464	chr1	58898672	+	OpenSea			I
cg03997626	chr13	46356409	-	OpenSea	SIAH3	3'UTR	I
cg04217177	chr1	217306700	+	N_Shore	ESRRG	5'UTR	I
cg05421392	chr11	55704601	+	OpenSea	OR5I1	TSS1500	I
cg05566221	chr18	63417285	+	N_Shore	CDH7;CDH7	TSS1500;TSS1500	I
cg05677133	chr3	184043719	+	N_Shore	EIF4G1;EIF4G1;EIF4G1;EIF4G1;EIF4G1	Body;Body;Body;Body;Body	I
cg07262395	chr10	111966094	+	N_Shore	MXI1	TSS1500	I
cg07778180	chr17	34641309	+	OpenSea	CCL4L1;CCL4L2	Body;Body	I
cg07882712	chr8	100822321	-	OpenSea	VPS13B;VPS13B	Body;Body	I
cg08394355	chr6	31597565	-	N_Shore	BAT2	Body	I
cg08477332	chr1	153590243	-	OpenSea	S100A14	TSS1500	I
cg09125754	chr2	130886714	+	OpenSea	POTEF;POTEF	1stExon;5'UTR	I
cg10856506	chr1	58856650	+	OpenSea			I
cg10930308	chr6	30039476	-	Island	RNF39;RNF39	Body;Body	I
cg10994944	chr1	32741152	+	Island	LCK;LCK	Body;Body	I
cg14195952	chr8	11246790	+	OpenSea	FAM167A-AS1	Body	I
cg14918082	chr17	7833237	+	N_Shore	KCNAB3	TSS1500	I
cg15108975	chr2	136499149	-	Island	UBXN4	TSS200	I
cg15233651	chr14	51279141	+	OpenSea	NIN;NIN;NIN;NIN	Body;Body;Body;Body	I
cg15431103	chr5	55457410	+	OpenSea	ANKRD55	Body	I
cg15680465	chr7	100701517	+	OpenSea	MUC17	3'UTR	I
cg16078649	chr6	30039466	-	Island	RNF39;RNF39	Body;Body	I
cg17039519	chr5	65266438	-	OpenSea	ERBB2IP;ERBB2IP	5'UTR;5'UTR	I
cg17539492	chr4	122721218	-	N_Shore	EXOSC9;EXOSC9	TSS1500;TSS1500	I
cg17616967	chr2	234234525	-	OpenSea	SAG	Body	I
cg18131921	chr9	90132949	+	OpenSea	DAPK1;DAPK1;DAPK1;DAPK1	Body;Body;Body;Body	I
cg18689730	chrX	118370302	+	Island	PGRMC1;PGRMC1	1stExon;5'UTR	I
cg19047660	chr17	46619923	+	N_Shore			I
cg19174044	chr20	18446362	-	N_Shore	DZANK1	5'UTR	I
cg19190593	chr6	6588737	+	OpenSea	LY86;LOC285780	TSS200;Body	I
cg20401567	chr17	46619555	+	N_Shore			I
cg20811755	chr17	46618614	-	N_Shore			I
cg20975802	chr1	76254925	-	OpenSea	RABGGTB;RABGGTB;SNORD45B	Body;Body;TSS1500	I
cg21230547	chr12	866289	+	S_Shelf	WNK1	Body	I
cg21359838	chr11	4969708	+	OpenSea	OR51A4	TSS1500	I
cg23465749	chr12	46123553	+	Island	ARID2	TSS200	I
cg23635910	chr1	912055	-	N_Shore	C1orf170	Body	I
cg23966593	chr21	46221845	+	Island	LINC01424;UBE2G2;UBE2G2;UBE2G2	TSS1500;TSS200;TSS200;TSS200	I
cg24368848	chr19	58545160	+	Island	ZSCAN1	TSS1500	I
cg25069157	chr6	44102572	+	OpenSea	TMEM63B	Body	I
cg25249713	chr4	177045356	-	OpenSea	WDR17;WDR17	Body;Body	I
cg25836915	chr1	58756553	-	OpenSea			I
cg26669806	chr19	18899483	-	Island	COMP	Body	I
cg26913836	chr16	86542923	+	Island	FOXF1;FENDRR;FENDRR	TSS1500;TSS1500;TSS1500	I
cg00083206	chr6	110721305	-	Island	DDO;DDO	Body;Body	I and II
cg00224496	chr3	63954248	-	OpenSea	ATXN7;ATXN7;ATXN7	Body;Body;Body	I and II
cg00237010	chr12	772861	+	OpenSea	NINJ2	TSS200	I and II
cg00301576	chr2	42397985	-	S_Shore	LOC102723824;EML4;EML4	TSS1500;Body;Body	I and II
cg00422975	chr5	96232352	-	OpenSea	ERAP2;ERAP2	Body;Body	I and II
cg00889295	chr6	31868133	-	N_Shore	ZBTB12	Body	I and II
cg00917413	chr7	116138591	+	N_Shore	CAV2;CAV2	TSS1500;TSS1500	I and II
cg00957886	chr8	66700638	+	OpenSea	PDE7A;PDE7A	Body;Body	I and II
cg01026744	chr4	89619053	+	OpenSea	NAP1L5;HERC3	TSS200;Body	I and II
cg01082878	chr10	18947608	-	N_Shore	ARL5B	TSS1500	I and II
cg01132696	chr6	33048558	-	Island	HLA-DPB1	Body	I and II
cg01138448	chr15	45028595	+	OpenSea	TRIM69;TRIM69;TRIM69;TRIM69	5'UTR;1stExon;5'UTR;1stExon	I and II
cg01257685	chr14	64663864	-	OpenSea	SYNE2;SYNE2;MIR548AZ	Body;Body;Body	I and II
cg01278113	chr2	227835331	+	OpenSea	RHBDD1;RHBDD1	Body;Body	I and II
cg01470330	chr3	153970918	-	OpenSea	ARHGEF26;ARHGEF26;ARHGEF26;ARHGEF26;ARHGEF26;ARHGEF26	ExonBnd;ExonBnd;ExonBnd;Body;Body;Body	I and II
cg01554891	chr12	753145	+	S_Shore	NINJ2;LOC100049716;NINJ2	Body;Body;TSS1500	I and II
cg01566155	chr17	32685450	-	OpenSea	CCL13	3'UTR	I and II
cg01877366	chr8	141301482	-	OpenSea	TRAPPC9;TRAPPC9	Body;Body	I and II
cg01879420	chr6	111194645	-	N_Shore	AMD1;AMD1;AMD1;AMD1;AMD1	TSS1500;TSS1500;TSS1500;TSS1500;5'UTR	I and II
cg02050512	chr7	38503404	+	OpenSea	AMPH;AMPH	Body;Body	I and II
cg02140269	chr18	43578114	-	OpenSea	PSTPIP2	Body	I and II
cg02148024	chr6	110797386	+	Island	SLC22A16	Body	I and II
cg02205957	chr1	89737118	+	OpenSea	GBP5;GBP5	5'UTR;5'UTR	I and II
cg02346421	chr9	74383415	+	Island	TMEM2;TMEM2;TMEM2;TMEM2	5'UTR;5'UTR;1stExon;1stExon	I and II
cg02405213	chr9	5042618	-	N_Shore	JAK2	Body	I and II
cg02427933	chr20	43312432	+	OpenSea			I and II
cg02491871	chr12	11911896	+	OpenSea	ETV6	Body	I and II
cg02653030	chr5	39373418	+	OpenSea	DAB2;DAB2	3'UTR;3'UTR	I and II
cg02971209	chr8	8932770	-	OpenSea			I and II
cg02995710	chr3	71805022	-	S_Shore	EIF4E3;EIF4E3	TSS1500;TSS1500	I and II
cg03013609	chr1	236702902	+	OpenSea	LGALS8;LGALS8;LGALS8;LGALS8	Body;Body;Body;Body	I and II
cg03028786	chr2	224897425	+	OpenSea	SERPINE2;SERPINE2;SERPINE2;SERPINE2	5'UTR;TSS1500;Body;5'UTR	I and II
cg03067929	chr15	61191921	+	OpenSea	RORA	Body	I and II
cg03395511	chr6	291903	-	N_Shore	DUSP22	TSS200	I and II
cg03543600	chr17	4614422	+	Island	ARRB2;ARRB2	Body;Body	I and II
cg04547181	chr19	6721855	+	OpenSea	C3	TSS1500	I and II
cg04555302	chr6	24799326	-	OpenSea	C6orf229	TSS1500	I and II
cg04593523	chr12	11912203	-	OpenSea	ETV6	Body	I and II
cg05030953	chr6	31241000	-	S_Shore	HLA-C	TSS1500	I and II
cg05035050	chr7	5219067	-	OpenSea			I and II
cg05064044	chr6	292385	+	Island	DUSP22;DUSP22	1stExon;5'UTR	I and II
cg05185784	chr16	90016020	-	Island	DEF8;DEF8	5'UTR;Body	I and II
cg05727432	chr12	15092432	+	OpenSea	ERP27	TSS1500	I and II
cg05821000	chr1	61890187	-	OpenSea	NFIA;NFIA;NFIA;NFIA	Body;Body;Body;Body	I and II
cg05967295	chr7	98741636	+	Island	SMURF1;SMURF1;SMURF1;SMURF1	1stExon;5'UTR;5'UTR;1stExon	I and II
cg05996042	chr6	45295718	+	OpenSea	RUNX2;SUPT3H;SUPT3H;RUNX2	TSS1500;5'UTR;Body;TSS1500	I and II
cg07332563	chr6	291687	-	N_Shore	DUSP22	TSS1500	I and II
cg07416792	chr4	22475441	-	OpenSea	ADGRA3	Body	I and II
cg07458170	chr11	130184747	+	S_Shore	ZBTB44	TSS200	I and II
cg07796782	chr1	146550009	-	Island			I and II
cg08017357	chr9	74371887	+	OpenSea	TMEM2;TMEM2	5'UTR;5'UTR	I and II
cg08276984	chr4	184366236	+	Island	CDKN2AIP	Body	I and II
cg08549810	chr1	86861232	+	N_Shore	ODF2L;ODF2L	5'UTR;5'UTR	I and II
cg08986950	chr5	96120312	+	OpenSea	ERAP1;ERAP1;ERAP1	Body;Body;Body	I and II
cg10213302	chrY	2802975	-	Island	ZFY;ZFY;ZFY	TSS1500;TSS200;TSS1500	I and II
cg10326673	chr2	30669757	-	N_Shore	LCLAT1;LCLAT1;LCLAT1;LCLAT1	TSS1500;TSS1500;TSS1500;TSS1500	I and II
cg10543947	chr22	36635882	+	OpenSea	APOL2;APOL2;APOL2	TSS200;1stExon;5'UTR	I and II
cg10550416	chr2	36776323	+	OpenSea	CRIM1	3'UTR	I and II
cg11206222	chr6	111745680	+	OpenSea	REV3L;REV3L;REV3L	Body;5'UTR;5'UTR	I and II
cg11235426	chr6	292522	+	Island	DUSP22;DUSP22	1stExon;5'UTR	I and II
cg11262520	chr12	8666110	+	OpenSea	CLEC4D	TSS200	I and II
cg11424828	chr8	2075469	-	Island	MYOM2	Body	I and II
cg12024982	chr4	60699426	+	OpenSea			I and II
cg12412309	chr19	50015755	+	N_Shore	FCGRT;FCGRT;FCGRT	TSS1500;1stExon;5'UTR	I and II
cg12768975	chr19	6721965	-	OpenSea	C3	TSS1500	I and II
cg12858166	chr6	33033176	-	OpenSea	HLA-DPA1	3'UTR	I and II
cg13031847	chr12	124873515	-	Island	NCOR2;NCOR2;NCOR2	Body;Body;Body	I and II
cg13032555	chr1	54764654	+	OpenSea	SSBP3;SSBP3;SSBP3	Body;Body;Body	I and II
cg13155430	chr21	42795929	-	N_Shelf	MX1	5'UTR	I and II
cg13435792	chr12	15092434	+	OpenSea	ERP27	TSS1500	I and II
cg13504432	chr5	50005536	-	OpenSea	PARP8;PARP8;PARP8	Body;Body;Body	I and II
cg13729073	chr21	15906614	+	OpenSea	SAMSN1;SAMSN1;SAMSN1	5'UTR;Body;Body	I and II
cg13957186	chr17	74484623	-	OpenSea	RHBDF2;RHBDF2	TSS1500;5'UTR	I and II
cg14032089	chr17	57917589	-	OpenSea	TMEM49;MIR21	3'UTR;TSS1500	I and II
cg14341378	chr12	3836673	-	OpenSea	CRACR2A;CRACR2A	5'UTR;5'UTR	I and II
cg14589586	chr22	36636079	-	OpenSea	APOL2;APOL2	TSS1500;TSS200	I and II
cg14659346	chr2	233246431	+	Island	ALPP	Body	I and II
cg14760797	chr12	753199	+	S_Shore	NINJ2	Body	I and II
cg14927745	chr2	241562485	-	Island			I and II
cg15319704	chr13	73632435	+	N_Shore	KLF5;KLF5	TSS1500;5'UTR	I and II
cg15417277	chr8	8752674	-	S_Shore			I and II
cg15453257	chr15	86021188	-	OpenSea	AKAP13;AKAP13	5'UTR;5'UTR	I and II
cg15652532	chr2	30669759	-	N_Shore	LCLAT1;LCLAT1	TSS1500;TSS1500	I and II
cg15884713	chr12	772966	-	OpenSea	NINJ2	TSS1500	I and II
cg16121206	chr22	36636055	-	OpenSea	APOL2;APOL2	TSS200;TSS1500	I and II
cg16208633	chr6	24799387	-	OpenSea	C6orf229	TSS1500	I and II
cg16341836	chr10	90641389	+	S_Shore	STAMBPL1	5'UTR	I and II
cg16786756	chr4	187422114	+	Island			I and II
cg16848754	chr1	144910362	+	OpenSea	PDE4DIP;PDE4DIP;PDE4DIP;PDE4DIP;PDE4DIP;NBPF20;NBPF9	Body;Body;Body;Body;Body;Body;Body	I and II
cg16920502	chr8	133141439	+	N_Shore	KCNQ3	3'UTR	I and II
cg17098979	chr2	241562085	-	N_Shore			I and II
cg17347723	chr9	128630583	+	OpenSea	PBX3;PBX3;PBX3;PBX3	Body;Body;Body;Body	I and II
cg17662445	chr12	3836653	-	OpenSea	CRACR2A;CRACR2A	5'UTR;5'UTR	I and II
cg17666981	chr6	28878192	+	OpenSea	TRIM27	Body	I and II
cg17764313	chr3	127335263	-	OpenSea	MCM2;MCM2	Body;Body	I and II
cg17876578	chr6	291859	-	N_Shore	DUSP22;DUSP22;DUSP22;DUSP22;DUSP22	TSS200;TSS200;TSS200;TSS200;TSS200	I and II
cg18051234	chr6	152492469	-	OpenSea	MIR3163;SYNE1;SYNE1	Body;Body;Body	I and II
cg18110333	chr6	292329	+	Island	DUSP22;DUSP22	1stExon;5'UTR	I and II
cg18434912	chr6	111194786	+	N_Shore	AMD1;AMD1;AMD1;AMD1;AMD1	TSS1500;TSS1500;TSS1500;TSS1500;5'UTR	I and II
cg18925478	chr6	143998686	-	N_Shore	PHACTR2;PHACTR2;PHACTR2;PHACTR2	TSS1500;TSS1500;Body;Body	I and II
cg18955295	chr6	11291798	+	OpenSea	NEDD9;NEDD9	Body;Body	I and II
cg19384289	chr2	176994365	-	Island	HOXD8	TSS200	I and II
cg19980771	chr6	110798022	+	Island	SLC22A16	TSS200	I and II
cg19990651	chr6	33048555	-	Island	HLA-DPB1	Body	I and II
cg20356637	chr15	67356310	-	N_Shore			I and II
cg20541527	chr13	50811383	-	OpenSea	DLEU1	Body	I and II
cg20891444	chr9	82218641	-	OpenSea	TLE4;TLE4;TLE4;TLE4;TLE4;TLE4	5'UTR;Body;Body;Body;Body;Body	I and II
cg20893838	chr6	7145478	+	S_Shelf	RREB1;RREB1;RREB1;RREB1	5'UTR;5'UTR;5'UTR;5'UTR	I and II
cg21040096	chr17	182928	+	N_Shelf	RPH3AL	5'UTR	I and II
cg21223075	chr3	5020327	+	Island	BHLHE40	TSS1500	I and II
cg21371003	chr17	54893317	-	OpenSea	C17orf67	TSS200	I and II
cg21548813	chr6	291882	-	N_Shore	DUSP22	TSS1500	I and II
cg21898358	chr19	54805375	+	OpenSea	LILRA3;LILRA3	TSS1500;TSS1500	I and II
cg22253547	chr21	40591928	+	OpenSea	BRWD1;BRWD1	Body;Body	I and II
cg22749855	chr17	76353952	-	N_Shore	SOCS3	3'UTR	I and II
cg23150800	chr10	13160071	-	OpenSea	OPTN;OPTN;OPTN;OPTN	Body;Body;Body;Body	I and II
cg23487884	chr22	36554399	+	OpenSea	APOL3;APOL3;APOL3;APOL3;APOL3;APOL3	Body;5'UTR;5'UTR;5'UTR;5'UTR;5'UTR	I and II
cg23925996	chr10	18947383	-	N_Shore	ARL5B	TSS1500	I and II
cg24395241	chr7	76755312	-	S_Shelf	CCDC146	5'UTR	I and II
cg24764243	chr7	107968775	+	OpenSea	NRCAM;NRCAM;NRCAM;NRCAM	5'UTR;5'UTR;5'UTR;5'UTR	I and II
cg24827032	chr2	162929690	-	N_Shore	DPP4	Body	I and II
cg24863559	chr9	124227389	+	OpenSea	GGTA1P;GGTA1P	Body;Body	I and II
cg25381908	chr10	18947464	+	N_Shore	ARL5B	TSS1500	I and II
cg25403608	chr2	71299354	-	S_Shelf	NAGK	Body	I and II
cg25701472	chr1	78392479	+	OpenSea	NEXN;NEXN	Body;Body	I and II
cg25830305	chr11	1859381	-	OpenSea	TNNI2;TNNI2	TSS1500;TSS1500	I and II
cg26142862	chr6	24799581	-	OpenSea	C6orf229	TSS1500	I and II
cg26215543	chr1	8936009	+	N_Shelf	ENO1	5'UTR	I and II
cg26311262	chr3	56858039	+	OpenSea	ARHGEF3	Body	I and II
cg26478401	chr10	90749920	-	N_Shore	FAS;FAS;FAS;FAS;FAS;FAS;FAS;ACTA2	TSS1500;TSS1500;TSS1500;TSS1500;TSS1500;TSS1500;TSS1500;5'UTR	I and II
cg26708920	chr10	13826317	-	OpenSea	FRMD4A	Body	I and II
cg26954695	chr19	59085561	+	N_Shore	MZF1;MGC2752;LOC100131691;MZF1	TSS1500;TSS1500;Body;TSS1500	I and II
cg27095776	chr16	68124194	-	OpenSea	NFATC3;NFATC3;NFATC3	Body;Body;Body	I and II
cg00435273	chr2	120113498	-	OpenSea	C2orf76	5'UTR	II
cg00481159	chr12	96353086	+	S_Shelf	AMDHD1	Body	II
cg00523161	chr2	11888753	-	S_Shore	LPIN1	5'UTR	II
cg00585072	chr5	140186983	+	Island	PCDHA2;PCDHA1;PCDHA1;PCDHA4;PCDHA3;PCDHA4	Body;Body;Body;1stExon;Body;1stExon	II
cg00817464	chr10	111662876	-	OpenSea	XPNPEP1;XPNPEP1;XPNPEP1	Body;Body;Body	II
cg00837987	chr8	588849	+	OpenSea			II
cg01053087	chr8	637909	+	Island	ERICH1	Body	II
cg01288611	chr8	59521651	+	OpenSea	NSMAF;NSMAF	Body;Body	II
cg01427108	chr3	46484379	+	OpenSea	LTF;LTF	Body;Body	II
cg02197629	chr21	15352848	+	S_Shore	C21orf81	TSS200	II
cg02233190	chrY	22737591	+	N_Shore	EIF1AY	TSS200	II
cg02254947	chr21	40361754	+	OpenSea			II
cg02438477	chr9	130668772	+	OpenSea	ST6GALNAC6;ST6GALNAC6	TSS1500;TSS1500	II
cg03146160	chr16	87249324	-	N_Shore	LOC101928708	Body	II
cg03228555	chr19	45174912	-	OpenSea	CEACAM19;CEACAM19;CEACAM19;CEACAM19	5'UTR;5'UTR;1stExon;1stExon	II
cg03305720	chr11	8866125	-	OpenSea	ST5	5'UTR	II
cg03363289	chr9	124990165	-	Island	LHX6;LHX6	Body;Body	II
cg03499324	chr9	123606119	+	S_Shore	PSMD5-AS1;PSMD5;PSMD5	Body;TSS1500;TSS1500	II
cg03515999	chr9	123606332	+	S_Shore	PSMD5-AS1;PSMD5;PSMD5	Body;TSS1500;TSS1500	II
cg03935865	chr12	100041041	+	OpenSea	FAM71C;ANKS1B	TSS1500;Body	II
cg03976645	chr7	16724981	-	OpenSea	BZW2;BZW2;BZW2	Body;Body;Body	II
cg04060138	chr5	145552771	+	OpenSea	LARS	Body	II
cg04082016	chr2	20871401	+	S_Shore			II
cg04116270	chr2	88316557	-	Island			II
cg05037505	chr9	124989550	-	Island	LHX6;LHX6;LHX6;LHX6	Body;Body;Body;Body	II
cg05090351	chr10	126851162	-	Island			II
cg05139080	chr5	79513269	-	OpenSea	SERINC5;SERINC5;SERINC5;SERINC5;SERINC5	Body;Body;Body;Body;Body	II
cg05707655	chr17	908690	-	N_Shore	ABR;ABR;ABR	3'UTR;3'UTR;3'UTR	II
cg05724777	chr6	32634362	-	S_Shore	HLA-DQB1	1stExon	II
cg05875700	chr8	638208	+	Island	ERICH1	Body	II
cg06205333	chr1	112161618	-	N_Shore	RAP1A;RAP1A	TSS1500;TSS1500	II
cg06223162	chr1	101003688	+	N_Shore	GPR88	TSS200	II
cg06329735	chr11	75139390	-	N_Shore	KLHL35	Body	II
cg06490558	chr3	158527481	-	OpenSea	MFSD1;MFSD1;MFSD1;MFSD1;MFSD1	Body;Body;Body;Body;Body	II
cg07021052	chr2	20871279	+	Island			II
cg07412545	chr1	101003924	+	N_Shore	GPR88;GPR88	1stExon;5'UTR	II
cg07531549	chr8	145011406	+	S_Shore	PLEC1;PLEC1;PLEC1;PLEC1;PLEC1;PLEC1;PLEC1;PLEC1	Body;Body;Body;Body;Body;Body;Body;Body	II
cg08080515	chr2	88316234	-	Island			II
cg08168768	chrX	118285064	+	Island	KIAA1210	TSS1500	II
cg08360726	chr19	40871823	-	Island	PLD3;PLD3	5'UTR;5'UTR	II
cg08392360	chr6	107437822	-	S_Shore			II
cg08611411	chr1	153234037	+	OpenSea	LOR	Body	II
cg08699441	chr4	174202697	+	OpenSea	GALNT7	Body	II
cg09183220	chr3	101954626	+	OpenSea			II
cg09375756	chr11	692963	+	N_Shore	DEAF1	Body	II
cg09408571	chr1	101003634	-	N_Shore	GPR88	TSS200	II
cg09522479	chr10	604032	-	OpenSea	DIP2C	Body	II
cg09639631	chr6	147124988	+	OpenSea	LOC729176;C6orf103	TSS200;Body	II
cg09709951	chr12	54017699	+	N_Shelf	ATF7;ATF7	5'UTR;5'UTR	II
cg10044179	chr21	15352983	+	S_Shore	C21orf81	TSS1500	II
cg10329505	chr15	27262382	-	OpenSea	GABRG3;GABRG3	Body;Body	II
cg11064039	chr7	766100	+	Island	PRKAR1B;PRKAR1B;PRKAR1B;HEATR2	5'UTR;5'UTR;5'UTR;TSS1500	II
cg11235598	chr10	89653834	+	OpenSea	PTEN;PTEN;PTEN	5'UTR;Body;Body	II
cg11283152	chr10	62749211	-	OpenSea	RHOBTB1;RHOBTB1	Body;Body	II
cg11919626	chr10	49821171	-	OpenSea	ARHGAP22;ARHGAP22	Body;Body	II
cg12145624	chr5	65891188	+	N_Shore	MAST4;MAST4	TSS1500;TSS1500	II
cg12415116	chr12	19283108	-	Island	PLEKHA5;PLEKHA5	Body;Body	II
cg12621745	chr8	145043333	-	N_Shelf	PLEC1;PLEC1	Body;Body	II
cg12641240	chr8	638330	+	S_Shore	ERICH1	Body	II
cg12705815	chr1	227261024	+	OpenSea	CDC42BPA;CDC42BPA	Body;Body	II
cg13264811	chr2	239999466	-	OpenSea	HDAC4	Body	II
cg13753488	chr9	136001623	+	OpenSea	RALGDS	Body	II
cg13935394	chr1	65733223	-	S_Shore	DNAJC6	Body	II
cg13939204	chr9	130667057	-	OpenSea			II
cg13961398	chrX	9437922	-	S_Shelf	TBL1X;TBL1X;TBL1X;TBL1X	5'UTR;5'UTR;5'UTR;5'UTR	II
cg14403790	chr2	42891267	-	OpenSea	MTA3;MTA3;MTA3	Body;Body;Body	II
cg14418756	chr10	134043618	-	S_Shore	STK32C	Body	II
cg14564351	chr6	135644405	-	OpenSea	AHI1;AHI1;AHI1	Body;Body;Body	II
cg14755254	chr8	637813	-	Island	ERICH1;ERICH1	Body;Body	II
cg14854503	chr8	19540272	+	OpenSea	CSGALNACT1;CSGALNACT1	TSS200;TSS200	II
cg14981532	chr1	17215477	+	Island			II
cg15124400	chr9	124989839	+	Island	LHX6;LHX6;LHX6;LHX6;LHX6	1stExon;5'UTR;Body;Body;Body	II
cg15617537	chr1	198606675	+	OpenSea	PTPRC;PTPRC;PTPRC;PTPRC	TSS1500;TSS1500;TSS1500;TSS1500	II
cg16072823	chr10	549040	+	OpenSea	DIP2C	Body	II
cg16259859	chr1	33005001	-	N_Shore	ZBTB8A;ZBTB8A	1stExon;5'UTR	II
cg16474696	chr19	13875014	-	N_Shore	MRI1;MRI1	TSS1500;TSS1500	II
cg16566178	chr1	86315952	-	OpenSea	COL24A1	Body	II
cg17083429	chr10	89627854	+	S_Shelf	PTEN	Body	II
cg17188266	chrY	16635208	+	N_Shore	NLGN4Y;NLGN4Y;NLGN4Y;NLGN4Y	TSS1500;TSS1500;TSS200;5'UTR	II
cg17396712	chrY	16637386	+	S_Shore	NLGN4Y;NLGN4Y;NLGN4Y;NLGN4Y	5'UTR;5'UTR;Body;Body	II
cg17818632	chr21	40361611	+	OpenSea			II
cg17874808	chr21	43472180	+	OpenSea			II
cg17940587	chr10	89292231	+	OpenSea	MINPP1	Body	II
cg18068487	chr7	150778340	-	Island	FASTK;TMUB1;TMUB1;FASTK	TSS1500;3'UTR;3'UTR;TSS1500	II
cg18451373	chr3	189755966	-	OpenSea	P3H2;P3H2	Body;5'UTR	II
cg18843803	chr19	31799406	-	OpenSea	TSHZ3	Body	II
cg18891815	chr7	37377308	+	OpenSea	ELMO1;ELMO1;ELMO1	Body;Body;Body	II
cg19078123	chr17	2917358	+	OpenSea	RAP1GAP2;RAP1GAP2	Body;Body	II
cg19093689	chr12	49783097	+	Island	SPATS2	5'UTR	II
cg19632217	chr15	33446876	-	OpenSea	FMN1;FMN1	Body;Body	II
cg19844266	chr18	10702425	-	OpenSea	PIEZO2	Body	II
cg20011360	chr4	37585660	-	OpenSea	C4orf19;C4orf19	TSS200;5'UTR	II
cg20078026	chr4	73334479	+	OpenSea	ADAMTS3	Body	II
cg20171999	chr8	67343066	-	N_Shore			II
cg20483374	chr11	119211646	-	Island	C1QTNF5;MFRP	5'UTR;3'UTR	II
cg20721960	chr21	40362229	+	OpenSea			II
cg20779686	chr9	16421862	-	OpenSea	BNC2	Body	II
cg20840841	chr4	16025934	+	OpenSea	PROM1;PROM1;PROM1;PROM1;PROM1;PROM1;PROM1;PROM1;PROM1;PROM1;PROM1;PROM1;PROM1;PROM1	ExonBnd;ExonBnd;ExonBnd;ExonBnd;ExonBnd;ExonBnd;ExonBnd;Body;Body;Body;Body;Body;Body;Body	II
cg21156386	chr11	692983	+	N_Shore	DEAF1	Body	II
cg21205889	chr16	17471983	-	OpenSea	XYLT1	Body	II
cg21289015	chr11	17566048	-	Island	USH1C;USH1C	TSS200;TSS200	II
cg21493951	chr6	32632338	-	Island	HLA-DQB1	Body	II
cg21787089	chr3	46484250	+	OpenSea	LTF;LTF	Body;Body	II
cg21950330	chr15	65220773	+	OpenSea	ANKDD1A	Body	II
cg22165522	chr14	22930883	-	OpenSea			II
cg22678228	chr14	22931150	+	OpenSea			II
cg22705016	chr2	27272692	+	N_Shore			II
cg22728830	chr11	58667964	+	OpenSea			II
cg22876402	chr3	71553543	+	OpenSea	FOXP1;FOXP1	5'UTR;5'UTR	II
cg23000734	chr10	126850823	-	Island	CTBP2	TSS1500	II
cg23034985	chr18	32363543	+	OpenSea	DTNA;DTNA;DTNA;DTNA;DTNA;DTNA;DTNA;DTNA;DTNA;DTNA;DTNA;DTNA	Body;Body;Body;Body;Body;Body;Body;Body;Body;Body;Body;Body	II
cg23143525	chr2	171626602	+	N_Shore	ERICH2;ERICH2;ERICH2;LOC101926913	TSS1500;TSS1500;TSS1500;Body	II
cg23187754	chr7	4136632	-	OpenSea	SDK1	Body	II
cg24078577	chr11	62160859	-	OpenSea	ASRGL1;ASRGL1	3'UTR;3'UTR	II
cg24240534	chr2	25736799	+	OpenSea	DTNB;DTNB;DTNB;DTNB;DTNB;DTNB;DTNB;DTNB	Body;Body;Body;Body;Body;Body;Body;Body	II
cg24423468	chr8	19540219	+	OpenSea	CSGALNACT1;CSGALNACT1	TSS200;Body	II
cg24907862	chr12	26112480	-	OpenSea	RASSF8-AS1;RASSF8;RASSF8	TSS200;5'UTR;5'UTR	II
cg25116839	chr2	166095340	-	OpenSea	SCN2A	TSS1500	II
cg25353287	chr2	42277667	+	OpenSea	PKDCC	Body	II
cg25459280	chr12	124492549	-	OpenSea	ZNF664	5'UTR	II
cg25755428	chr19	13875111	-	Island	MRI1;MRI1	TSS1500;TSS1500	II
cg26467257	chr9	706307	-	N_Shore	KANK1;KANK1;KANK1;KANK1	TSS1500;Body;Body;Body	II
cg26624794	chr5	172332685	+	OpenSea	ERGIC1	Body	II
cg27640114	chr15	89821831	+	OpenSea	FANCI;FANCI	Body;Body	II
